# Supplementary material for: Deep convolution neural network for screening carotid calcification in dental panoramic radiographs
Source: PLOS Digit Health. 2023 Apr 12;2(4):e0000081. doi: 10.1371/journal.pdig.0000081 (PMC10096511; doi:10.1371/journal.pdig.0000081)
Supplement: S1 Table — (XLSX) [file pdig.0000081.s001.xlsx]

## Sheet: Sheet1
CNN
Pre trained InceptionResNetV2, input size of images (456x456)
GlobalAveragePooling2D
Dense (64, Relu)
Dropout (15%)
Dense (16, Relu)
Dense (2, Softmax)
